# Supplementary material for: Utilizing Clinical Transformation Criteria for Prognostic Stratification in Follicular Lymphoma Prior to Initial Immunochemotherapy
Source: Hematol Rep. 2024 Oct 4;16(4):612–23. doi: 10.3390/hematolrep16040060 (PMC11503408; doi:10.3390/hematolrep16040060)
Supplement: Supplementary file 1 [file hematolrep-16-00060-s001.zip]

Archive with 1 entries (1 files):
- hematolrep-3135901-supplementary.pdf
